# Supplementary material for: Valorization of Vine Shoot Waste into Phenolic-Rich Liquors for Laccase-Mediated Functionalization of Starch
Source: Foods. 2026 Jun 16;15(12):2177. doi: 10.3390/foods15122177 (PMC13297696; doi:10.3390/foods15122177)
Supplement: Supplementary file 1 [file foods-15-02177-s001.zip]

Archive with 1 entries (1 files):
- foods-4353288-supplementary.pdf
